# Supplementary material for: Appropriating the civil sphere: the construction of German collective identity by right-wing populist actors during the Covid-19 pandemic
Source: Am J Cult Sociol. 2023 Mar 4:1–27. Online ahead of print. doi: 10.1057/s41290-023-00189-2 (PMC9984747; doi:10.1057/s41290-023-00189-2)
Supplement: Supplementary file 1 — Supplementary file1 (XLSX 110 kb) [file 41290_2023_189_MOESM1_ESM.xlsx]

## Sheet: Sheet1
Dataset for the empirical analysis of the right-wing populism in the German civil sphere (March 2020 - January 2022)
Actor		Affiliated media		URL	Posts on COVID-19 with #corona (1.03.2020 - 14.01.2022)		Number	URL	Name of the post		Hero		Perpetrator		Actions towards victims (C)		Actions towards victims (A)		Type of narrative		Gradation of narratives - Number in the text
AfD (Alternative für Deutschland) [Alternative for Germany] political party		AfDKompakt (magazine)		https://afdkompakt.de	1140/92 chosen (monthly random sampling, 4 items pro month)		1	https://afdkompakt.de/2020/03/13/merkel-regierung-hat-aus-der-pandemie-auswertung-2013-nichts-gelernt/	Merkel-Regierung hat aus der Pandemie-Auswertung 2013 nichts gelernt		CF2 Hero-savior - 19 CF1 Thriumphant hero - 17 CF3 Prophetic hero - 10 CF4 Hero-martyr - 3 CF5 Tragic hero - 0		AF5 Defeated perpetrator - 33 AF4 Vicious perpetrator - 32 AF3 Deceitful/perverted perpetrator - 28 AF2 Perpetrator-invader - 22 AF1 Perpetrator-victor - 0		CAv3 prevent/predict sufferings - 47 CAv1 restore the honor/remember - 43 CAv2 save/protect - 17 CAv4 suffer for the common wellbeing - 3 CAv5 fail to prevent sufferings - 0		AAv2 abuse/misuse - 44 AAv5 fail and cause more sufferings - 39 AAv4 prosecute for the self interest - 38 AAv3 hide the truth/demonize - 37 AAv1 ignore/silence sufferings - 4		1,10		11-45 8-41 7-40 10-38 4-21 15-14 16-10 5,9,4-5 1,2-4 12-3 13-2
							2	https://afdkompakt.de/2020/03/16/richtig-aber-zu-spaet-warum-die-politik-schon-vor-wochen-haette-handeln-muessen/	Richtig – aber zu spät! Warum die Politik schon vor Wochen hätte handeln müssen.										1,2,3,4
							3	https://afdkompakt.de/2020/03/19/afd-fraktion-fordert-ezb-unterstuetzung-fuer-die-buerger-nicht-fuer-banken/	AfD-Fraktion fordert EZB-Unterstützung für die Bürger, nicht für Banken										2022-05-04
							4	https://afdkompakt.de/2020/03/18/freie-flug-kapazitaeten-fuer-rueckfuehrung-ausreisepflichtiger-migranten-nutzen/	Freie Flug-Kapazitäten für Rückführung ausreisepflichtiger Migranten nutzen										6,1
							5	https://afdkompakt.de/2020/04/01/reiche-abzocken-wo-spd-draufsteht-ist-linke-ideologie-drin/	Reiche abzocken – wo SPD draufsteht, ist linke Ideologie drin										7,8,9
							6	https://afdkompakt.de/2020/04/02/grundrechte-muessen-immer-gelten-auch-in-zeiten-einer-krise/	Grundrechte müssen immer gelten, auch in Zeiten einer Krise!										7,8
							7	https://afdkompakt.de/2020/04/26/brandenburg-kontaktverbot-gilt-wohl-nicht-fuer-fluechtlinge/	Brandenburg: Kontaktverbot gilt wohl nicht für „Flüchtlinge“										2,10
							8	https://afdkompakt.de/2020/04/29/afd-bundestagsfraktion-fordert-die-sofortige-aufhebung-des-shutdown/	AfD-Bundestagsfraktion fordert die sofortige Aufhebung des Shutdown										8,7,11
							9	https://afdkompakt.de/2020/05/04/die-politik-ist-verantwortlich-fuer-das-handeln-der-polizei-nicht-die-beamten/	Die Politik ist verantwortlich für das Handeln der Polizei, nicht die Beamten										12,7
							10	https://afdkompakt.de/2020/05/05/immunitaetsausweis-und-impfungspflicht-nicht-mit-der-afd/	Immunitätsausweis und Impfungspflicht nicht mit der AfD										7,8,11
							11	https://afdkompakt.de/2020/05/09/waren-isolation-und-lockdown-in-deutschland-voellig-nutzlos/	Waren Isolation und Lockdown in Deutschland völlig nutzlos?										13,7,9,8,11
							12	https://afdkompakt.de/2020/05/14/spahn-will-den-immunitaets-pass-durch-die-eu-hintertuer-nicht-mit-der-afd/	Spahn will den Immunitäts-Pass durch die EU-Hintertür – Nicht mit der AfD!										5,8,7,9,4,11
							13	https://afdkompakt.de/2020/06/03/ueber-halbe-million-zusaetzlicher-arbeitsloser-in-zwei-monaten/	Über halbe Million zusätzlicher Arbeitsloser in zwei Monaten										9,4,11,7
							14	https://afdkompakt.de/2020/06/10/grenzkontrollen-sind-weiterhin-sinnvoll/	Grenzkontrollen sind weiterhin sinnvoll!										4,11
							15	https://afdkompakt.de/2020/06/17/reisebusunternehmen-brauchen-unsere-unterstuetzung/	Reisebusunternehmen brauchen unsere Unterstützung										8
							16	https://afdkompakt.de/2020/06/19/bundesregierung-nimmt-hin-wie-die-eu-deutsche-steuerzahler-zur-kasse-bittet/	Bundesregierung nimmt hin, wie die EU deutsche Steuerzahler zur Kasse bittet										10,4,11
							17	https://afdkompakt.de/2020/07/01/bundesregierung-spendiert-der-eu-geld-das-arbeitslosen-im-inland-fehlen-wird/	Bundesregierung spendiert der EU Geld, das den Arbeitslosen im Inland fehlen wird										4,11,10
							18	https://afdkompakt.de/2020/07/08/arbeitslosenzahl-wird-aufgrund-der-regierungspolitik-drastisch-ansteigen/	Arbeitslosenzahl wird aufgrund der Regierungspolitik drastisch ansteigen										11,7
							19	https://afdkompakt.de/2020/07/21/merkel-und-macron-sind-die-totengraeber-der-demokratie-in-europa/	Merkel und Macron sind die Totengräber der Demokratie in Europa										4,7,11,13,10
							20	https://afdkompakt.de/2020/07/30/zweiten-lockdown-verhindern-unternehmen-und-buerger-entlasten/	Zweiten Lockdown verhindern! Unternehmen und Bürger entlasten!										11,1,8
							21	https://afdkompakt.de/2020/08/06/kritik-an-der-politik-der-regierung-ist-kein-angriff-auf-unser-demokratisches-system/	Kritik an der Politik der Regierung ist kein Angriff auf unser demokratisches System										12,8,2
							22	https://afdkompakt.de/2020/08/24/joerg-meuthen-zu-den-wirtschaftlichen-lockdown-folgen/	Jörg Meuthen zu den wirtschaftlichen Lockdown-Folgen										11,4,8
							23	https://afdkompakt.de/2020/08/27/ist-das-noch-pandemie-oder-schon-eine-revolution-von-oben/	Ist das noch Pandemie oder schon eine Revolution von oben?										4,8,11
							24	https://afdkompakt.de/2020/08/28/fuenf-jahre-merkels-wir-schaffen-das-eine-katastrophale-bilanz/	Fünf Jahre Merkels „Wir schaffen das“ – eine katastrophale Bilanz!										10
							25	https://afdkompakt.de/2020/09/02/exporte-brechen-ein-nein-zu-einem-zweiten-lockdown/	Exporte brechen ein: Nein zu einem zweiten „Lockdown“!										10,8,11
							26	https://afdkompakt.de/2020/09/16/diese-eu-zerstoert-das-was-europa-grossgemacht-hat/	Diese EU zerstört das, was Europa großgemacht hat!										11,7
							27	https://afdkompakt.de/2020/09/24/cancel-culture-gefaehrdet-massiv-die-meinungsfreiheit-in-deutschland/	Cancel Culture gefährdet massiv die Meinungsfreiheit in Deutschland										irrelevant: a comparison of cancel culture popularization with Covid-19 rapid development
							28	https://afdkompakt.de/2020/09/30/merkel-hat-jedes-gespuer-fuer-die-menschen-in-deutschland-verloren/	Merkel hat jedes Gespür für die Menschen in Deutschland verloren!										2,10
							29	https://afdkompakt.de/2020/10/06/grenzen-schuetzen-statt-innerdeutsche-reisebeschraenkungen-einfuehren/	Grenzen schützen statt innerdeutsche Reisebeschränkungen einführen!										11,10,8
							30	https://afdkompakt.de/2020/10/14/thueringen-ja-zur-freiwilligen-impfung-nein-zur-impfpflicht/	Thüringen: Ja zur freiwilligen Impfung, nein zur Impfpflicht!										9,14
							31	https://afdkompakt.de/2020/10/27/ein-sogenannter-lockdown-light-waere-gefaehrlicher-aktionismus/	Ein sogenannter „Lockdown Light“ wäre gefährlicher Aktionismus										15,10,11,8
							32	https://afdkompakt.de/2020/10/28/merkels-2-lockdown-macht-unsere-wirtschaft-kaputt/	Merkels 2. Lockdown macht unsere Wirtschaft kaputt!										10,11
							33	https://afdkompakt.de/2020/11/11/lockdown-endet-fuer-viele-menschen-toedlich/	Lockdown endet für viele Menschen tödlich!										11
							34	https://afdkompakt.de/2020/11/12/gutachten-beschraenkungen-in-altenheimen-sind-verfassungswidrig/	Gutachten: Beschränkungen in Altenheimen sind verfassungswidrig										7,11,8
							35	https://afdkompakt.de/2020/11/17/sylvia-limmer-nein-zur-zwangsimpfung/	Sylvia Limmer: Nein zur Zwangsimpfung!										8,7,4,15,14
							36	https://afdkompakt.de/2020/11/22/15-jahre-merkel-sie-wird-als-zerstoererin-in-die-geschichte-eingehen/	15 Jahre Merkel: Sie wird als Zerstörerin in die Geschichte eingehen!										10,11,7
							37	https://afdkompakt.de/2020/12/14/dieser-zweite-lockdown-waere-vermeidbar-gewesen-einen-weiteren-darf-es-nicht-geben/	Dieser zweite Lockdown wäre vermeidbar gewesen – einen weiteren darf es nicht geben!										11,10
							38	https://afdkompakt.de/2020/12/15/die-versuche-die-afd-zu-diffamieren-werden-immer-absurder/	Die Versuche, die AfD zu diffamieren, werden immer absurder										8,15,7
							39	https://afdkompakt.de/2020/12/16/europaeer-leiden-unter-katastrophalem-krisenmanagement-der-eu/	Europäer leiden unter katastrophalem Krisenmanagement der EU										11
							40	https://afdkompakt.de/2020/12/17/hessen-naechtliche-ausgangssperren-sind-unverhaeltnismaessig/	Hessen: „Nächtliche Ausgangssperren sind unverhältnismäßig!“										11,10
							41	https://afdkompakt.de/2021/01/05/impfstoffskandal-schlaegt-immer-hoehere-wellen/	Impfstoffskandal schlägt immer höhere Wellen										10
							42	https://afdkompakt.de/2021/01/15/merkel-verbreitet-panisch-angst-und-schrecken-aus-dem-hinterzimmer/	Merkel verbreitet panisch Angst und Schrecken aus dem Hinterzimmer										10,7,11,5
							43	https://afdkompakt.de/2021/01/22/afd-beobachtungs-szenarien-untergraben-die-demokratie/	AfD-Beobachtungs-Szenarien untergraben die Demokratie										11,7,8
							44	https://afdkompakt.de/2021/01/26/who-klarstellung-zu-pcr-tests-ist-ohrfeige-fuer-soeder-und-merkel/	WHO-Klarstellung zu PCR-Tests ist Ohrfeige für Söder und Merkel										8,15,10
							45	https://afdkompakt.de/2021/02/02/impfungen-und-grundrechte-neue-skandal-aussage-der-kanzlerin/	Impfungen und Grundrechte: Neue Skandal-Aussage der Kanzlerin!										7
							46	https://afdkompakt.de/2021/02/09/merkels-lockdown-forever-haltung-ist-ein-offenbarungseid-fuer-unsere-demokratie/	Merkels ‚Lockdown forever‘-Haltung ist ein Offenbarungseid für unsere Demokratie										7,4
							47	https://afdkompakt.de/2021/02/23/der-verarmte-deutsche-muss-reichere-italiener-und-spanier-finanzieren/	„Der verarmte Deutsche muss reichere Italiener und Spanier finanzieren!“										4,15,5
							48	https://afdkompakt.de/2021/02/24/spahn-versagt-der-gesundheitsminister-ist-gesundheitsgefaehrdend//	Spahn versagt: Der Gesundheitsminister ist gesundheitsgefährdend!										15,16,11,7,10
							49	https://afdkompakt.de/2021/03/11/noch-drei-vier-schwere-monate-merkels-ungehaltene-versprechungen/	„Noch drei, vier schwere Monate“: Merkels ungehaltene Versprechungen										15,16,11
							50	https://afdkompakt.de/2021/03/18/nein-zum-digitalen-impfpass-vier-forderungen/	Nein zum digitalen Impfpass – Vier Forderungen										11,7,4,8
							51	https://afdkompakt.de/2021/03/19/dumm-und-daemlich-verdient-spahns-maskenverteilung-wird-zum-steuerskandal/	„Dumm und dämlich verdient“ – Spahns Maskenverteilung wird zum Steuerskandal!										4,10
							52	https://afdkompakt.de/2021/03/30/gutachten-zeigt-merkel-arbeitet-an-entmachtung-der-laender/	Gutachten zeigt: Merkel arbeitet an Entmachtung der Länder!										4,10,11
							53	https://afdkompakt.de/2021/04/08/von-gericht-gekippt-ausgangsperren-sind-unverhaeltnismaessig/	Von Gericht gekippt: Ausgangssperren sind unverhältnismäßig!										7,4,10
							54	https://afdkompakt.de/2021/04/13/geheimpapier-zeigt-spahn-will-ungeimpfte-doch-diskriminieren/	Geheimpapier zeigt: Spahn will Ungeimpfte DOCH diskriminieren!										11
							55	https://afdkompakt.de/2021/04/21/infektionsschutzgesetz-beschlossen-schwarzer-tag-fuer-das-grundgesetz/	„Infektionsschutzgesetz“ beschlossen: Schwarzer Tag für unser Grundgesetz!										7,11,8
							56	https://afdkompakt.de/2021/04/29/afd-reicht-klage-fuer-unsere-grundrechte-ein/	AfD reicht Klage für unsere Grundrechte ein!										8,4
							57	https://afdkompakt.de/2021/05/05/wiederherstellung-der-grundrechte-muss-gleichberechtigt-erfolgen/	Wiederherstellung der Grundrechte muss gleichberechtigt erfolgen										8,7,11
							58	https://afdkompakt.de/2021/05/26/die-staendige-impfkommission-warnt-vor-einer-impfung-fuer-kinder-zu-recht/	Die ständige Impfkommission warnt vor einer Impfung für Kinder – zu Recht										8,10,14
							59	https://afdkompakt.de/2021/05/28/lockdown-beenden-kinder-schuetzen/	Wiederherstellung der Grundrechte muss gleichberechtigt erfolgen										8,11
							60	https://afdkompakt.de/2021/05/30/testbetrug-sofort-beenden/	Testbetrug sofort beenden!										10,7,4,8
							61	https://afdkompakt.de/2021/06/07/eine-noetigung-zur-kinder-impfung-darf-es-nicht-geben/	Eine Nötigung zur Kinder-Impfung darf es nicht geben										10,7,8
							62	https://afdkompakt.de/2021/06/13/52510/	Weg mit der Maskenpflicht!										10,8
							63	https://afdkompakt.de/2021/06/21/regierung-greift-rechtswidrig-in-die-gesundheitspolitik-ein-pcr-tests-sind-unbrauchbar/	Regierung greift rechtswidrig in die Gesundheitspolitik ein – PCR-Tests sind unbrauchbar!										10,8
							64	https://afdkompakt.de/2021/06/24/verwirrung-um-geloeschten-zdf-beitrag-zu-impf-nebenwirkungen/	Verwirrung um gelöschten ZDF-Beitrag zu Impf-Nebenwirkungen										15,14,11
							65	https://afdkompakt.de/2021/07/03/kassenarzt-chef-zerlegt-die-delta-panikmache/	Kassenarzt-Chef zerlegt die Delta-Panikmache!										10
							66	https://afdkompakt.de/2021/07/13/kein-impfen-keine-freiheit-grundrechte-duerfen-nicht-an-impfungen-gebunden-sein/	„Kein Impfen keine Freiheit“ – „Grundrechte dürfen nicht an Impfungen gebunden sein“										7,10,8
							67	https://afdkompakt.de/2021/07/13/wir-wollen-unsere-alte-normalitaet-zurueck/	Wir wollen unsere alte Normalität zurück!										8,15,7
							68	https://afdkompakt.de/2021/07/28/vierte-welle-rki-schuert-panik-mit-irrefuehrenden-zahlen/	Vierte Welle? RKI schürt Panik mit irreführenden Zahlen!										10,8
							69	https://afdkompakt.de/2021/08/04/spahn-will-maskenpflicht-bis-2022/	Spahn will Maskenpflicht bis 2022!										10
							70	https://afdkompakt.de/2021/08/17/luca-app-kostete-ueber-21-millionen-euro-half-aber-nur-in-60-faellen/	Luca-App kostete über 21 Millionen Euro, half aber nur in 60 Fällen										10
							71	https://afdkompakt.de/2021/08/27/3g-regel-in-der-bahn-merkel-will-buergern-das-zugfahren-verbieten/	3G-Regel in der Bahn: Merkel will Bürgern das Zugfahren verbieten!										7,16,8
							72	https://afdkompakt.de/2021/08/30/unfassbar-baden-wuerttemberg-plant-lockdown-fuer-ungeimpfte/	Unfassbar: Baden-Württemberg plant „Lockdown“ für Ungeimpfte										11,7
							73	https://afdkompakt.de/2021/09/02/verschwoerungstheorie-der-grundimmunitaet-bestaetigt/	Verschwörungstheorie der Grundimmunität bestätigt										10,15
							74	https://afdkompakt.de/2021/09/04/die-unsaegliche-2g-regel-unsinnig-schikanoes-und-freiheitsfeindlich/	Die unsägliche 2G-Regel: Unsinnig, schikanös und freiheitsfeindlich										7,10,16
							75	https://afdkompakt.de/2021/09/14/nie-wieder-lockdown/	Nie wieder Lockdown										11,7,4
							76	https://afdkompakt.de/2021/09/14/afd-eilantrag-diskriminierung-von-ungeimpften-ist-verfassungswidrig/	AfD Eilantrag: Diskriminierung von Ungeimpften ist verfassungswidrig!										7,8
							77	https://afdkompakt.de/2021/10/07/unfassbare-aussagen-lauterbach-will-ungeimpfte-erpressen/	Unfassbare Aussagen: Lauterbach will Ungeimpfte erpressen!										7,10,16
							78	https://afdkompakt.de/2021/10/11/universitaeten-und-altenheime-3g-pflicht-ist-indirekter-impfzwang/	Universitäten und Altenheime: 3G-Pflicht ist indirekter Impfzwang!										15,11,7,16,10
							79	https://afdkompakt.de/2021/10/15/unsere-kinder-muessen-vor-dieser-regierungspolitik-geschuetzt-werden/	Unsere Kinder müssen vor dieser Regierungspolitik geschützt werden!										8
							80	https://afdkompakt.de/2021/10/20/2g-ist-quatsch-19-infizierte-nach-erster-2g-nacht-in-berliner-kult-club/	2G ist Quatsch: 19 Infizierte nach erster 2G-Nacht in Berliner Kult-Club!										16,10
							81	https://afdkompakt.de/2021/11/04/merkels-vergiftetes-abschiedsgeschenk-3g-schikane-am-arbeitsplatz/	Merkels vergiftetes Abschiedsgeschenk: 3G-Schikane am Arbeitsplatz!										11,8
							82	https://afdkompakt.de/2021/11/05/12-jaehriger-stirbt-nach-impfung-verantwortliche-politiker-trifft-indirekt-schuld/	12-Jähriger stirbt nach Impfung: Verantwortliche Politiker trifft indirekt Schuld!										14,11
							83	https://afdkompakt.de/2021/11/19/kein-gehalt-ohne-3g-arbeitsminister-heil-bedroht-existenz-von-millionen/	Kein Gehalt ohne 3G: Arbeitsminister Heil bedroht Existenz von Millionen!										10,8
							84	https://afdkompakt.de/2021/11/22/falschmeldung-wird-realitaet-regierung-loescht-nein-zum-impfzwang-von-ihrer-netzseite/	„Falschmeldung“ wird Realität: Regierung löscht „Nein“ zum Impfzwang von ihrer Netzseite										11,16,7
							85	https://afdkompakt.de/2021/12/01/scholz-kippt-um-und-fordert-unverhohlen-impf-zwang/	Scholz kippt um und fordert unverhohlen Impf-Zwang!										15,4,7
							86	https://afdkompakt.de/2021/12/06/unfassbare-autoritaere-gedanken-von-olaf-scholz-keine-roten-linien-mehr/	Unfassbare autoritäre Gedanken von Olaf Scholz: „Keine roten Linien mehr!“										7,15
							87	https://afdkompakt.de/2021/12/10/autoritaer-und-unsozial-altparteien-beschliessen-impfpflicht-fuer-klinik-und-pflegepersonal/	Autoritär und unsozial: Altparteien beschließen Impfpflicht für Klinik- und Pflegepersonal										7,15,16,11,8
							88	https://afdkompakt.de/2021/12/17/afd-startet-kampagne-gesund-ohne-zwang-gegen-allgemeine-impfpflicht/	AfD startet Kampagne „Gesund ohne Zwang“ gegen allgemeine Impfpflicht										8
							89	https://afdkompakt.de/2022/01/04/die-stimmung-kippt-nur-noch-ein-drittel-vertraut-den-offiziellen-corona-zahlen/	Die Stimmung kippt: Nur noch ein Drittel vertraut den offiziellen Corona-Zahlen!										16
							90	https://afdkompakt.de/2022/01/10/schluss-mit-der-panikgetriebene-corona-politik/	Schluss mit der Panikgetriebene Corona-Politik!										10,11,8
							91	https://afdkompakt.de/2022/01/10/virologen-und-kinderaerzte-fordern-ende-der-corona-massnahmen-das-kindeswohl-darf-nicht-gefaehrdet-werden/	Virologen und Kinderärzte fordern Ende der Corona-Maßnahmen – Das Kindeswohl darf nicht gefährdet werden!										8,11,12
							92	https://afdkompakt.de/2022/01/11/luca-app-landesregierung-bestaetigt-gigantische-steuergeldverschwendung-140-000-euro-fuer-eine-aufgedeckte-corona-infektion/	Luca-App: Landesregierung bestätigt gigantische Steuergeldverschwendung – 140.000 Euro für eine aufgedeckte Corona-Infektion!										11,15
Pegida (Patriotische Europäer gegen die Islamisierung des Abendlandes) [Patriotic Europeans Against the Islamicisation of the Occident] social movement		Pegida blog		https://www.pegida.de	23/23		1	https://www.pegida.de	4.03.2020 DIE 201. PEGIDA ZUM NACHHÖREN		CF1 Thriumphant hero - 5 CF4 Hero-martyr - 3 CF2 Hero-savior - 0 CF3 Prophetic hero - 0 CF5 Tragic hero - 0		AF4 Vicious perpetrator - 6 AF5 Defeated perpetrator - 2 AF3 Deceitful/perverted perpetrator - 1 AF2 Perpetrator-invader - 0 AF1 Perpetrator-victor - 0		CAv1 restore the honor/remember - 2 CAv3 prevent/predict sufferings - 2 CAv4 suffer for the common wellbeing - 2 CAv2 save/protect - 0 CAv5 fail to prevent sufferings - 0		AAv4 prosecute for the self interest - 12 AAv3 hide the truth/demonize - 6 AAv5 fail and cause more sufferings - 5 AAv2 abuse/misuse - 2 AAv1 ignore/silence sufferings - 0		10		7-8 8-7 15-5 4,10-4 12-3 17,18-2 6,11,19,20--1
							2		12.03.2020 GROSSER DRESDNER ABENDSPAZIERGANG										-
							3		13.03.2020 GROSSER DRESDNER ABENDSPAZIERGANG WIRD VERSCHOBEN										10,4
							4		15.03.2020 AUSNAHMEZUSTAND?										-
							5		20.03.2020 PEGIDA HATTE RECHT										15,18
							6		26.03.2020 CORONA, CORONA, CORONA										15,18,10,8
							7		04.04.2020 1. VIRTUELLER DRESDNER ABENDSPAZIERGANG										10
							8		17.04.2020 VERSAMMLUNGSANZEIGE FÜR MONTAG 20.04.2020										15,7
							9		28.04.2020 DIE PEGIDA - MONTAGSDEMO ZUM NACHHÖREN										8
							10		02.05.2020 4. PEGIDA SPAZIERGANG DURCH DIE WOHNZIMMER DER PATRIOTEN										-
							11		02.06.2020 DIE 209. PEGIDA ZUM NACHHÖREN - GAST: THORSTEN SCHULTE										4
							12		14.07.2020 FREUNDE VON PEGIDA IN ZITTAU										4,7
							13		14.08.2020 GROSSER DRESDNER ABENDSPAZIERGANG										-
							14		10.09.2020 ÄNDERUNG DES VERSAMMLUNGSPLATZES: ALTMARKT - GROSSER DRESDNER ABENDSPAZIERGANG										12,4,15,8
							15		07.11.2020 GROSSE DRESDNER ABENDKUNDGEBUNG										7,11
							16		21.11.2020 ZUM 224. MAL STEHT PEGIDA AUF DER STRASS										7,8
							17		24.11.2020 DRESDEN ZEIGT WIE´S GEHT!										7,19,12
							18		23.02.2021 226 MAL PEGIDA - DRESDEN KOMMT ZURÜCK										20
							19		04.03.2021 227 MAL PEGIDA - DRESDEN ZEIGT, WIE´S GEHT										17,7
							20		09.03.2021 DIE 227. PEGIDA ZUM NACHHÖREN UND WEITERES ZUM PATRIOTISCHEN VERSAMMLUNGSGESCHEHEN										7,8,15
							21		30.03.2021 ZITTAU IM BRENNPUNKT										7,12,8
							22		02.05.2021 230 MAL PEGIDA - DRESDEN ZEIGT, WIE´S GEHT										8
							23		29.06.2021 DIE 234. PEGIDA ZUM NACHHÖREN										6,17
IBD(Identitäre Bewegung Deutschland e.V.) [Identitarian Movement Germany, a registered association] social movement		IBD blog		https://www.identitaere-bewegung.de/blog/	6 from 6		1	https://www.identitaere-bewegung.de/blog/aktivistensommer/	AKTIVISTENSOMMER		CF2 Hero-savior - 1 CF1 Thriumphant hero - 1 CF4 Hero-martyr - 1 CF3 Prophetic hero - 0 CF5 Tragic hero - 0		AF4 Vicious perpetrator - 2 AF3 Deceitful/perverted perpetrator - 2 AF2 Perpetrator-invader - 1 AF1 Perpetrator-victor - 0 AF5 Defeated perpetrator - 0		CAv1 restore the honor/remember - 2 CAv3 prevent/predict sufferings - 1 CAv2 save/protect - 1 CAv4 suffer for the common wellbeing - 0 CAv5 fail to prevent sufferings - 0		AAv4 prosecute for the self interest - 3 AAv1 ignore/silence sufferings - 3 AAv3 hide the truth/demonize - 1 AAv2 abuse/misuse - 0 AAv5 fail and cause more sufferings - 0		12,8		17,7-3 12,18-2 6,8,16-2
							2	https://www.identitaere-bewegung.de/blog/standhaft-bleiben-identitaerer-jahresrueckblick/	STANDHAFT BLEIBEN! – IDENTITÄRER JAHRESRÜCKBLICK										17,18
							3	https://www.identitaere-bewegung.de/blog/rueckblick-enthuellungen-auf-instagram-ethnopluralismus-und-islamistischer-terror/	RÜCKBLICK – „ENTHÜLLUNGEN“ AUF INSTAGRAM, ETHNOPLURALISMUS UND ISLAMISTISCHER TERROR										6,7,17
							4	https://www.identitaere-bewegung.de/blog/die-vergessene-migrationskrise/	DIE VERGESSENE MIGRATIONSKRISE										7,17,18
							5	https://www.identitaere-bewegung.de/blog/mediennachlese-identitaere-bewegung/	MEDIENNACHLESE – IDENTITÄRE BEWEGUNG										16,7,11
							6	https://www.identitaere-bewegung.de/blog/luegenpresse-und-corona-demonstration-statement/	LÜGENPRESSE UND CORONA DEMONSTRATION – STATEMENT										12
					Total		121
		MAIN NARRATIVES
		1. The German government and Merkel have known for a while about the consequences of a pandemic for Germany/could have prevented consequences, but did nothing to prevent the Covid-19 pandemic. This causes massive consequences and suffering of the German people. 2. German government prioritized racialized Others over Germans and Europeans 3. By staying at home and using online communication, every…
